# Supplementary material for: Evaluation of Pupils’ Knowledge about Kidney Health
Source: Int J Environ Res Public Health. 2021 Dec 4;18(23):12811. doi: 10.3390/ijerph182312811 (PMC8657303; doi:10.3390/ijerph182312811)
Supplement: Supplementary file 1 [file ijerph-18-12811-s001.zip]

Archive with 1 entries (1 files):
- ijerph-1415671-supplementary.pdf
